# Supplementary material for: Sustainability in Intensive Aquaculture—Profitability of Common Carp (Cyprinus carpio) Production in Recirculating Aquaculture Systems Based on a Hungarian Case Study
Source: Animals (Basel). 2025 Apr 5;15(7):1055. doi: 10.3390/ani15071055 (PMC11987920; doi:10.3390/ani15071055)
Supplement: Supplementary file 1 [file animals-15-01055-s001.zip]

Archive with 1 entries (1 files):
- animals-3526990-supplementary.xls
