# Supplementary material for: Sustainability in Intensive Aquaculture—Profitability of Common Carp (Cyprinus carpio) Production in Recirculating Aquaculture Systems Based on a Hungarian Case Study
Source: Animals (Basel). 2025 Apr 5;15(7):1055. doi: 10.3390/ani15071055 (PMC11987920; doi:10.3390/ani15071055)
Supplement: Supplementary file 1 [file animals-15-01055-s001.zip › animals-3526990-supplementary.xls]

## Sheet: Figure_1
	Aquaculture production	Capture fisheries production	Million tonnes
Freshwater fish	0.83	0.17	60
Diadromous fish	0.79	0.21	10
Marine fish	0.05	0.95	70
Crustaceans	0.68	0.32	20
Mollusks	0.75	0.25	25
Miscellaneous aquatic animals	0.72	0.27	3

## Sheet: Figure_2
	Aquaculture production	Capture fisheries production
Whiteleg shrimp	6.7	0.1
Cupped oysters nei	6.1	0.1
Grass carp(=White amur)	6	0.06
Nile tilapia	4.98	0.5
Silver carp	5.1	0.3
Anchoveta(=Peruvian anchovy)	0	4.8
Japanese carpet shell	4.3	0.1
Catla	4.2	0
Common carp	4	0.1
Alaska pollock(=Walleye poll.)	3.4	0
